# Supplementary material for: Coal Mining Activities Driving the Changes in Microbial Community and Hydrochemical Characteristics of Underground Mine Water
Source: Int J Environ Res Public Health. 2022 Oct 16;19(20):13359. doi: 10.3390/ijerph192013359 (PMC9603172; doi:10.3390/ijerph192013359)
Supplement: Supplementary file 1 [file ijerph-19-13359-s001.zip]

Archive with 2 entries (2 files):
- Appendix I-Table S3.xlsx
- Supplementary material-clean.pdf
